# Supplementary material for: A Link Between Methylglyoxal and Heart Failure During HIV-1 Infection
Source: Front Cardiovasc Med. 2021 Dec 14;8:792180. doi: 10.3389/fcvm.2021.792180 (PMC8712558; doi:10.3389/fcvm.2021.792180)
Supplement: Supplementary XLSX — Showing (Sheet-1)—Patient data details from whom Plasma is analyzed. (Sheet-2)—Patient data details from whom autopsied tissues were used for the study. [file Data_Sheet_2.XLSX]

## Sheet: Patients -Plasma 
	HIV positive Patients	PATID	Age (years)	GENDER	Race		Time Since HIV Diagnosis (Years)	Length of time on ART (years)	Current ART	CD4 Nadir	Current CD4 (w/in last 3 mos)	Current Viral Load (w/in last 3 mos)		HSA-MG eq (mg/mL)	SSAO activity (nmol/mL/2hrs)
	A090 -P	MAMMOA090p	59	Male	Black		5	5	Atripla	30	369	<20		1414.34	11.6714
	A028 P	MAMMOA028p	44	Male	White		9	7	Atripla	300	1799	<20		1501.52	11.8791
	A091 P	MAMMOA091p	52	Female	Black		7	1	Truvada, dolutegravir	450	639	<20		1317.31	12.5726
	A062 P	MAMMOA062p	58	Male	White		5	4	Stribild	416	1210	<20		2159.53	10.5493
	A081 P	MAMMOA081p	58	Male	White		24	17	Atripla	269	1004	<20		1282.68	15.3484
	A056 P	MAMMOA056p	32	Male	White		9	5	Atripla	336	2617	<20		1492.16	24.2717
	A052 P	MAMMOA022p	34	Male	Black		9	6	Stribild	452	610	<20		1814.82	21.5841
	A053 P	MAMMOA053p	47	Male	White		8	8	Atripla	223	629	<20		1811.42	12.1105
	78- P	MAMMOA078p	56	Male	White		1	1	Triumeq	234	405	<20		1677.2	10.6277
		mean	48.8889				8.55556	6		301.111	1031.33			1607.89	14.5127
		STDEv	10.3856				6.36614	4.7697		134.393	746.711			267.858	4.72919
		SEM	3.46187				2.12205	1.5899		44.7975	248.904			89.286	1.5764
	HIV negative Patients
		PATID	Age (years)	GENDER	Race		Date of Negative HIV Test				Current CD4 (day of draw)
	A006 C	MAMMOA006c	56	Male	White		2015-06-19				591			672.174	10.1898
	A011 C	MAMMOA011c	57	Female	White		2015-07-16				146			879.885	11.2255
	12 C	MAMMOA012c	61	Male	White		2015-07-17				388			672.174	5.50715
	14 C	MAMMOA014c	58	Female	White		2015-07-24				294			356.752	13.9058
	A018 C	MAMMOA018c	51	Female	White		2015-08-18				650			455.724	8.74212
	A46 C	MAMMOA046c	61	Female	White		2016-01-21				604			297.151	7.84849
	A067 C	MAMMOA067c	32	Female	Black		2016-07-07				450			410.374	12.067
	A086 C	MAMMOA086c	54	Male	Black		2017-02-20				547			456	13.6474
	A087 C	MAMMOA087c	64	Female	Black		2017-02-22				317			324.794	10.3384
		mean	54.8889								458.75			502.781	10.3857
		STDEv	9.43987								174.434			184.94	2.5721
		SEM	3.14662								61.6716			61.6466	0.857367

## Sheet: Autopsied tissues
		Case	Site	HIV Positive	Gender.x	Ethnicity	Age at time of death	Heart Collection Date	viralldn (first available)	virallogn (first available)	viralldn (3 months prior to death)	virallogn (3 months prior to death)	Heart Collection Date	Organ Post Mortem Interval	Heart co-morbidity identified	Years.with.HIV	HAART.status	ARV.exposure.history	Concomitant.meds
	HIV+ with Heart disease
		1166	UCLA	Yes	Male	Not Hispanic	52	02/02/12	40	1.6	40	1.6	02/02/12	5	Heart failure	16 or more years	On meds last visit	ATV; atazanavir (Reyataz), DRV; TMC-114, darunavir (Prezista), RTV; ritonavir (Norvir), TRU; emtricitabine + tenofovir (Truvada)	Antihistamine Drugs, Central Nervous System Agents, Electrolytic, Caloric, and Water Balance, Gastrointestinal Drugs, Miscellaneous Therapeutic Agents, Skin and Mucous Membrane Agents, Smooth Muscle Relaxants, Vitamins
		4090	UCLA	Yes	Male	Not Hispanic	60	01/15/08	400	2.6	400	2.6	01/15/08	8	Heart Failure	6-10 years	On HAART last visit	EPZ; ziagen + epivir (Epzicom), NVP; nevirapine (Viramune), TZV; AZT + 3TC + abacavir; zidovudine + lamivudine + abacavir (Trizivir)	Anti-infective Agents, Antihistamine Drugs, Cardiovascular Drugs, Central Nervous System Agents, Hormones and Synthetic Substitutes, Miscellaneous Therapeutic Agents, Vitamins
		4142	UCLA	Yes	Male	Hispanic	74	03/22/09	185	2.27	185	2.27	03/22/09	5	Heart failure	0-5 years	On HAART last visit	EPZ; ziagen + epivir (Epzicom), FPV; fosamprenavir (Lexiva), RTV; ritonavir (Norvir)
		4144	UCLA	Yes	Male	Not Hispanic	54	01/19/09	1200	3.08	261	2.42	01/19/09	8	Heart failure	0-5 years	On HAART last visit	EFV; efavirenz (Sustiva), TRU; emtricitabine + tenofovir (Truvada)
		MHBB571	Mt. Sinai	Yes	Female	Not Hispanic	50	12/02/04	50	1.7	50	1.7	12/02/04	11	Heart Failure	11-15 years	On HAART last visit	ATV; atazanavir (Reyataz), RTV; ritonavir (Norvir), TZV; AZT + 3TC + abacavir; zidovudine + lamivudine + abacavir (Trizivir)	Anti-infective Agents, Central Nervous System Agents
		MHBB607	Mt. Sinai	Yes	Female	Not Hispanic	60	10/26/06	50	1.7	50	1.7	10/26/06	24	Heart failure	16 or more years	On HAART last visit	3TC; lamivudine (Epivir), EFV; efavirenz (Sustiva), TFV, PMPA; tenofivir DF (Viread)	Blood Formation, Coagulation, and Thrombosis Agents, Cardiovascular Drugs, Central Nervous System Agents, Gastrointestinal Drugs, Miscellaneous Therapeutic Agents
		MHBB649	Mt. Sinai	Yes	Female	Hispanic	68	01/23/11	210836	5.32	92	1.96	01/23/11	10.5	Heart failure	16 or more years	On HAART last visit	DRV; TMC-114, darunavir (Prezista), EPZ; ziagen + epivir (Epzicom), RTV; ritonavir (Norvir)	Anti-infective Agents, Autonomic Drugs, Blood Formation, Coagulation, and Thrombosis Agents, Cardiovascular Drugs, Gastrointestinal Drugs, Hormones and Synthetic Substitutes, Vitamins
						mean	59.7143		30394.4	2.61	154	2.03571		10.2143
						stdev	8.75051		79568.3	1.31384	136.258	0.396226		6.51829
						SEM	3.30738		30074	0.496584	51.5008	0.149759		2.46368
	HIV- with Heart Failure
		MHBB737	Mt. Sinai	HIV-	Male	Not Hispanic	63	10/01/16					2016-10-01	15	Heart faiklure
		MHBB744	Mt. Sinai	HIV-	Male	Not Hispanic	64	2017-05-14					2017-05-14	20	Heart failure
		MHBB584	Mt. Sinai	HIV-	Male	Not Hispanic	53	2005-07-03					2005-07-03	21.5	Heart failure
		MHBB658	Mt. Sinai	HIV-	Male	Hispanic	63	2011-05-15					2011-05-15	19.5	Heart failure
		MHBB626	Mt. Sinai	HIV-	Female	Not Hispanic	64	2008-09-21					2008-09-21	21	Heart failure
		MHBB723	Mt. Sinai	HIV-	Female	Not Hispanic	58	2016-03-14					2016-03-14	20.5	Heart Failure
		MHBB729	Mt. Sinai	HIV-	Female	Not Hispanic	57	2016-04-22					2016-04-22	9.5	Heart failure
						Mean	60.2857							18.1429
						STDEv	4.30946							4.37526
						SEM	1.62882							1.65369
	HIV- without Heart Failure
		A14-101	UNMC	HIV-	Female	Not Hispanic	59							18	NO reported CV or cardiac disease,
		A14-94	UNMC	HIV-	Male	Not Hispanic	81							23	NO reported CV or cardiac disease,
		A14-97	UNMC	HIV-	Male	Not Hispanic	72							22	NO reported CV or cardiac disease,
		A14-98	UNMC	HIV-	Female	Not Hispanic	21							15	NO reported CV or cardiac disease,
		A14-99	UNMC	HIV-	Male	Not Hispanic	72							11	NO reported CV or cardiac disease,
		A15-27	UNMC	HIV-	Female	Not Hispanic	68							Not known	NO reported CV or cardiac disease,
		A15-88	UNMC	HIV-	Male	Not Hispanic	43							Not known	NO reported CV or cardiac disease,
														17.8
						Mean	59.4286							4.96991
						STDEv	20.8235							2.22261
						SEM	7.87055
